# Supplementary material for: Some Levels of Plasma Free Fatty Acids and Amino Acids in the Second Trimester Are Linked to Gestational Diabetes and Are Predictive of Persisting Impaired Glucose Tolerance After Delivery
Source: J Clin Med. 2025 Jul 4;14(13):4744. doi: 10.3390/jcm14134744 (PMC12250380; doi:10.3390/jcm14134744)
Supplement: Supplementary file 1 [file jcm-14-04744-s001.zip]

Archive with 1 entries (1 files):
- jcm-3660270-supplementary.xlsx
