# Supplementary material for: Some Levels of Plasma Free Fatty Acids and Amino Acids in the Second Trimester Are Linked to Gestational Diabetes and Are Predictive of Persisting Impaired Glucose Tolerance After Delivery
Source: J Clin Med. 2025 Jul 4;14(13):4744. doi: 10.3390/jcm14134744 (PMC12250380; doi:10.3390/jcm14134744)
Supplement: Supplementary file 1 [file jcm-14-04744-s001.zip › jcm-3660270-supplementary.xlsx]

## Sheet: Sheet1
Models for Table 3
Likelihood ratio test
Likelihood ratio test
Model 1: GDM ~ BMI + dokosahexaenic acid + cystein + histidine
Model 2: GDM ~ 1
#Df LogLik Df Chisq Pr(>Chisq)
1 5 -15.459
2 1 -35.594 -4 40.271 3.804e-08 ***
Likelihood ratio test
Model 1: GDM ~ BMI + dokosahexaenic_acid + cystein + histidine
Model 2: GDM ~ BMI + dokosahexaenic_acid + heptadecane_acid +
hydroxyproline + cystein + histidine + asparagine
#Df LogLik Df Chisq Pr(>Chisq)
1 5 -15.459
2 8 -14.800 3 1.3166 0.7252
ROC curve and AUC for a final model
AUC=0,9426
for cut-off score 0.621
		model
		yes	no	sum
GDM	yes	31	3	34
	no	1	19	20
	sum	32	22	54
Cutt-off score	Sensitivity	Specificity	PPV	NPV
0.621	0.912	0.95	0.969	0.864

## Sheet: Sheet2
Models for Table 4
Likelihood ratio test
Model 1: conversion ~ citruline + tetradekanoic_acid + glutamate + choline
Model 2: conversion ~ 1
#Df LogLik Df Chisq Pr(>Chisq)
1 5 -8.7315
2 1 -22.4936 -4 27.524 1.557e-05 ***
Likelihood ratio test
Model 1: conversion ~ citruline + tetradekanoic_acid + glutamate + choline
Model 2: conversion ~ citruline + glycine + tetradekanoic_acid + glutamate +
choline
#Df LogLik Df Chisq Pr(>Chisq)
1 5 -8.7315
2 6 -8.5655 1 0.332 0.5645
ROC curve and AUC for a final model
AUC=0.9436
for cut-off score 0.218
		model
		yes	no	sum
GDM	yes	13	1	14
	no	4	15	19
	sum	17	16	33
Cutt-off score	Sensitivity	Specificity	PPV	NPV
0.218	0.929	0.789	0.765	0.938
